# Supplementary material for: Expanding the Clinical and Genetic Spectrum of RAB28-Related Cone-Rod Dystrophy: Pathogenicity of Novel Variants in Italian Families
Source: Int J Mol Sci. 2020 Dec 31;22(1):381. doi: 10.3390/ijms22010381 (PMC7795990; doi:10.3390/ijms22010381)
Supplement: Supplementary file 1 [file ijms-22-00381-s001.zip]

Archive with 5 entries (4 files):
- Supplementary_files/
- Supplementary_files/ijms-1051407 sm.pdf
- Supplementary_files/v1_wt_f.mpg
- Supplementary_files/v2_r137stop_f.mpg
- Supplementary_files/v3_w107stop_f.mpg
